# Supplementary material for: Spatially extended hybrid methods: a review
Source: J R Soc Interface. 2018 Feb 28;15(139):20170931. doi: 10.1098/rsif.2017.0931 (PMC5832735; doi:10.1098/rsif.2017.0931)
Supplement: PCM CODE [file rsif20170931supp1.m]

% This code will implement the Hybrid method from Yates and Flegg (2015).
% The domain is split into a PDE and compartment subdomain (on the left and
% right respectively) separated by an interface. For full details of the
% implementation, please see the manuscript.
%
% Cameron Smith
% Created on: 04/02/16
% Last Modified: 11/12/17

clear
close all

%% Initial conditions

% Firstly specify the possible intial conditions
% Set this to one if the initial mass is in the left half (PDE half) of the domain
INITIAL_LEFT = 1;

% Set this to one if the initial mass is in the right half (compartment half) of the domain
INITIAL_RIGHT = 0;

% Set this to one if you want a uniform initial condition
INITIAL_UNIFORM = 0;

% Sum these intial logicals
SUM_INITIAL = INITIAL_LEFT+INITIAL_RIGHT+INITIAL_UNIFORM;

% Check that we have only one initial condition
if (SUM_INITIAL > 1)
    error('Please choose only one propensity condition, you have chosen %.0f',SUM_INITIAL)
elseif (SUM_INITIAL < 1)
    error('Please choose an initial condition')
end

%% Spatial domain

% Specify the end-points of the domain
x_MIN = -1;
x_MAX = 1;

% Width of a compartment box
h_COM = 0.05;

% Find the position of the interface
I = (x_MAX+x_MIN)/2;

% The number of boxes
K = (x_MAX-I)/h_COM;

% Find the two individual domains for each regime
x_MIN_PDE = x_MIN;
x_MAX_PDE = I;
x_MIN_COM = I;
x_MAX_COM = x_MAX;

% Length of the PDE and compartment domains
x_PDE_LEN = x_MAX_PDE-x_MIN_PDE;
x_COM_LEN = x_MAX_COM-x_MIN_COM;

% How many PDE points per compartment?
PDE_PER_COM = 5;

% Find the widths of each PDE step 'box'
h_PDE = h_COM/PDE_PER_COM;

% Find the vector of PDE points and its length
x_VEC_PDE = x_MIN_PDE:h_PDE:x_MAX_PDE;
x_VEC_PDE_LEN = length(x_VEC_PDE);

% Find the vectors of compartment and mid points and their lengths
x_VEC_COM = x_MIN_COM:h_COM:x_MAX_COM;
x_VEC_COM_MID = x_MIN_COM+h_COM/2:h_COM:x_MAX_COM-h_COM/2;
x_VEC_COM_LEN = K+1;
x_VEC_COM_MID_LEN = K;

%% Temporal variables

% Set the initial and final times
t_INITIAL = 0;
t_FINAL = 100;

% Specify the PDE time-step
t_PDE_STEP = 0.01;

% Specify the recording time-step (Should be maximum the PDE can take)
t_REC_STEP = 1;

% Find the number of recording times and PDE step times
t_PDE_LEN = (t_FINAL-t_INITIAL)/t_PDE_STEP+1;
t_REC_LEN = (t_FINAL-t_INITIAL)/t_REC_STEP+1;

% Calculate the recording vector of times
t_REC_VEC = t_INITIAL:t_REC_STEP:t_FINAL;

%% Model parameters

% Specify the number of particles in the system to begin with
N = 500;

% Specify the number of repeats
M = 5000;

% Define the microscopic jumping rate
d = 1;

% Pre-define the vector of initial propensity functions
a = zeros(2*K+1,1);

% Pre-define a vector to contain the number of particles in the compartment
% regime for each repeat
NUM_COM_REP = zeros(M,1);
NUM_PDE_REP = zeros(M,1);

% Macroscopic diffusion rate
D = d*h_COM^2;

% Crank-Nicholson rate
r = D*t_PDE_STEP/(h_PDE)^2;

% Warning for instability
if r > 0.1
    warning('The value of r = %.2f could cause instability, consider lowering it',r)
end

% Value for the theta method
theta = 0.51;

% How many possible PDE points are there in the domain?
PDE_POINTS_IN_DOMAIN = K*PDE_PER_COM+1;

% Pre-define the initial numbers
n0 = zeros(K,1);

% Populate n0
if INITIAL_LEFT == 1
    n0(1:K/2) = N/(K/2)*ones(K/2,1);
elseif INITIAL_UNIFORM == 1
    n0 = N/K*ones(K,1);
end

%% Solution matrices

% Define the solution matrices
SOL_PDE_MEAN = zeros(t_REC_LEN,PDE_POINTS_IN_DOMAIN);
SOL_PDE_VAR = zeros(t_REC_LEN,PDE_POINTS_IN_DOMAIN);
SOL_COM_MEAN = zeros(t_REC_LEN,K);
SOL_COM_VAR = zeros(t_REC_LEN,K);

%% Algorithm

for m = 1:M
    
    % Give an indication as to where we are in the code for the console
    if M > 1
        if m == 1
            fprintf('Repetition number (out of %.0f): 1,',M)
        elseif m == M
            fprintf('%.0f...',M)
        else
            fprintf('%.0f,',m)
        end
    end
    
    % Initialise time
    t = t_INITIAL;
    
    % Calculate the C matrix
    C = Theta_C(theta,x_VEC_PDE_LEN,r);
    
    % Pre-define a vector of current iteration compartment numbers
    n = zeros(1,K);
    
    % Pre-define a vector of current iteration PDE numbers
    PDE_SOL = zeros(x_VEC_PDE_LEN,1);
    
    % Initialise a vector of current iteration PDE integral values
    PDE_COM_SOL = zeros(1,K-K);
    
    % Set the next PDE time step
    NEXT_STEP_PDE = t + t_PDE_STEP;
    
    % Set the next recording time step
    NEXT_STEP_REC = t + t_REC_STEP;
    
    % Set the next recording index
    NEXT_REC_IND = 1;
    
    % Initialise the number of particles
    % If all mass is initially in the PDE part
    if INITIAL_LEFT == 1
        PDE_SOL = N/x_PDE_LEN*ones(x_VEC_PDE_LEN,1);
        
    % If all mass is initially in the PDE part    
    elseif INITIAL_RIGHT == 1
        n = floor(N/(K))*ones(1,K);
        diff = N - sum(n);
        if diff > 0
            RANDPERM = randperm(K);
            PERM = RANDPERM(1:diff);
            n(PERM) = n(PERM) + ones(1,diff);
        end
        
        % If mass is uniformally distributed across the whole domain
    elseif INITIAL_UNIFORM == 1
        
        % Add half to the PDE side
        PDE_SOL = N/(2*x_PDE_LEN)*ones(x_VEC_PDE_LEN,1);
        
        % Add other half to the PDE side
        n = floor(N/(2*K))*ones(1,K);
        diff = N/2 - sum(n);
        if diff > 0
            RANDPERM = randperm(K);
            PERM = RANDPERM(1:diff);
            n(PERM) = n(PERM) + ones(1,diff);
        end
    end
    
    % Define the element of the PDE_SOL which is the left edge of the
    % pseudocompartment
    PSEUD_LOW = x_VEC_PDE_LEN-PDE_PER_COM+1;
    
    % Find the number of particles in the compartment regime
    NC = sum(n);
    
    % Find the number of particles in the PDE regime
    NP = N-NC;
    
    % Write the initial values of the vectors
    SOL_COM_MEAN(1,K-K+1:K) = SOL_COM_MEAN(1,K-K+1:K) + n;
    SOL_COM_VAR(1,K-K+1:K) = SOL_COM_VAR(1,K-K+1:K) + (n.^2);
    SOL_PDE_MEAN(1,1:length(PDE_SOL)) = SOL_PDE_MEAN(1,1:length(PDE_SOL)) + PDE_SOL';
    SOL_PDE_VAR(1,1:length(PDE_SOL)) = SOL_PDE_VAR(1,1:length(PDE_SOL)) + (PDE_SOL.^2)';
    
    % Move forward in time
    while t < t_FINAL
        
        % Calculate the number of particles in the pseudocompartment
        NUM_PSEUDO = sum(PDE_SOL(PSEUD_LOW:end))*h_PDE;
        
        % Populate the propensity vector
        if K ~= 0
            a(1:K) = n*d;
            a(K+1:2*K) = n*d;
            a(2*K) = 0;  % No particles jump left from compartment K
            a(2*K+1) = d*NUM_PSEUDO;
        end
        
        % Calculate the sum of the propensities
        a0 = sum(a);
        
        % Calculate the time until next compartment reaction
        tau = 1/a0*log(1/rand);
        
        % Calculate the absolute time that this reaction takes place
        t_TEMP = t+tau;
        
        % Check if the next compartment reaction is the next to occur
        if t_TEMP < NEXT_STEP_PDE
            
            % Progress time
            t = t_TEMP;
            
            % Now find which reaction takes place
            % Set a dummy search variable
            j = 1;
            
            % Obtain the sum up to component j
            cumsuma = a(j);
            
            % Calculate the comparative random number
            a0_RAND = a0*rand;
            
            % Finds the correct reaction
            while a0_RAND > cumsuma
                
                % Update j
                j = j+1;
                
                % Calculate the new cumulative sum
                cumsuma = cumsuma + a(j);
            end
            
            % Enact the found reaction
            % Jump left from compartment j to compartment j-1
            if j > 1 && j <= K
                n(j) = n(j)-1;
                n(j-1) = n(j-1)+1;
                
            % Jump right from compartment j-K to compartment j-K+1
            elseif j > K && j <= 2*K
                n(j-K) = n(j-K)-1;
                n(j-K+1) = n(j-K+1)+1;
                
            % Jump left from compartment 1 into the pseudocompartment
            elseif j == 1
                n(1) = n(1)-1;
                PDE_SOL(PSEUD_LOW:end) = PDE_SOL(PSEUD_LOW:end)+ones(PDE_PER_COM,1)/h_COM;
                NP = NP+1;
                NC = NC-1;
                
            % Jump right from pseudocompartment into compartment 1
            elseif j == 2*K+1
                n(1) = n(1)+1;
                PDE_SOL(PSEUD_LOW:end) = PDE_SOL(PSEUD_LOW:end)-ones(PDE_PER_COM,1)/h_COM;
                NP = NP-1;
                NC = NC+1;
            end
            
        % If the PDE solution is next to occur
        else
            
            % Update time
            t = NEXT_STEP_PDE;
            
            % Update the PDE solution
            PDE_SOL = C*PDE_SOL;
            
            % Increment PDE time
            NEXT_STEP_PDE = t + t_PDE_STEP;
        end
        
        % Check the recording steps
        if abs(t-NEXT_STEP_REC) < 1e-7
            NEXT_REC_IND = NEXT_REC_IND+1;
            
            SOL_COM_MEAN(NEXT_REC_IND,K-K+1:K) = SOL_COM_MEAN(NEXT_REC_IND,K-K+1:K) + n;
            SOL_COM_VAR(NEXT_REC_IND,K-K+1:K) = SOL_COM_VAR(NEXT_REC_IND,K-K+1:K) + (n.^2);
            SOL_PDE_MEAN(NEXT_REC_IND,1:length(PDE_SOL)) = SOL_PDE_MEAN(NEXT_REC_IND,1:length(PDE_SOL)) + PDE_SOL';
            SOL_PDE_VAR(NEXT_REC_IND,1:length(PDE_SOL)) = SOL_PDE_VAR(NEXT_REC_IND,1:length(PDE_SOL)) + (PDE_SOL.^2)';
            
            NEXT_STEP_REC = NEXT_STEP_REC + t_REC_STEP;
        end
    end
    
    % Calculate the number of molecules in the PDE and compartment based
    % sections at the end of the repetiton
    NUM_PDE_REP(m) = NP;
    NUM_COM_REP(m) = NC;
    
end

% Calculate averages
SOL_PDE_MEAN = SOL_PDE_MEAN/M;
SOL_COM_MEAN = SOL_COM_MEAN./M;

% Calculate variances
SOL_PDE_VAR = SOL_PDE_VAR/M - SOL_PDE_MEAN.^2;
SOL_COM_VAR = SOL_COM_VAR./M - SOL_COM_MEAN.^2;

fprintf('DONE\n')
fprintf('Solving the PDE on entire domain...')

% Create the entire domain and its length
x_DOM = x_MIN:h_PDE:x_MAX;
x_DOM_LEN = length(x_DOM);

% Pre-define an exact matrix
SOL_PDE_EX = zeros(t_PDE_LEN,x_DOM_LEN);

% Initialise
if INITIAL_LEFT == 1
    SOL_PDE_EX(1,1:(x_DOM_LEN+1)/2) = N/x_PDE_LEN*ones(0.5*(x_DOM_LEN+1),1);
elseif INITIAL_RIGHT == 1
    SOL_PDE_EX(1,(x_DOM_LEN+1)/2:end) = N/x_PDE_LEN*ones(0.5*(x_DOM_LEN+1),1);
elseif INITIAL_UNIFORM == 1
    SOL_PDE_EX(1,:) = N/(x_MAX-x_MIN)*ones(x_DOM_LEN,1);
end

% Calculate C
C1 = Theta_C(theta,x_DOM_LEN,r);

% Solve using Crank-Nicholson
for i = 2:t_PDE_LEN
    
    % Extract the previous solution
    U_OLD = SOL_PDE_EX(i-1,:);
    
    % Find the new solution
    U_NEW = C1*U_OLD';
    
    % Place this into the solution matrix
    SOL_PDE_EX(i,:) = U_NEW;
end

fprintf('DONE\n')

% Find the correct initial condition
if INITIAL_LEFT == 1
    INITIAL = 'PCM_INITIAL_LEFT';
elseif INITIAL_RIGHT == 1
    INITIAL = 'PCM_INITIAL_RIGHT';
elseif INITIAL_UNIFORM == 1
    INITIAL = 'PCM_INITIAL_UNIFORM';
end

fprintf('Saving Workspace...')

% Save the workspace
save(['WORKSPACE_',INITIAL])

fprintf('DONE\n')
