# Supplementary material for: Spatially extended hybrid methods: a review
Source: J R Soc Interface. 2018 Feb 28;15(139):20170931. doi: 10.1098/rsif.2017.0931 (PMC5832735; doi:10.1098/rsif.2017.0931)
Supplement: GCM CODE [file rsif20170931supp2.m]

% This code will simulate a reaction diffusion system using the ghost cell
% method by Flegg et al. (2015). It couples a mesoscopic description to the
% corresponding microscopic description (on the left and right
% respectively). For full details on the implementation, please see the
% manuscript.
%
% Cameron Smith
% Date Created: 11/07/17
% Last Modified: 11/12/17

%% Initial Conditions 

% All particles in the left hand side of the domain
INITIAL_LEFT = 1;

% All particles in the right hand side of the domain
INITIAL_RIGHT = 0;

% Uniform initial condition
INITIAL_UNIFORM = 0;

% Domain empty for morphogen gradient
INITIAL_MORPH = 0;

% Test that only one has been chosen, and if not, display an error
INITIAL_SUM = INITIAL_LEFT + INITIAL_RIGHT + INITIAL_UNIFORM + INITIAL_MORPH;
if INITIAL_SUM ~= 1
    error('Please select one initial condition, there are currently %.0f selected',INITIAL_SUM)
end

% Create a variable that contains the initial condition as a string
if INITIAL_LEFT == 1
    INITIAL = 'LEFT';
elseif INITIAL_RIGHT == 1
    INITIAL = 'RIGHT';
elseif INITIAL_UNIFORM == 1
    INITIAL = 'UNIFORM';
elseif INITIAL_MORPH ==1
    INITIAL = 'MORPH';
end

%% Spatial Variables 

% Define the minimum and maximum values of the domain, and the dividing
% line between the two regimes
x_MIN = -1;
x_MAX = 1;
I = (x_MIN+x_MAX)/2;

% Define the width of a compartment and the corresponding number of
% compartments
h_K = 0.05;
K = (I-x_MIN)/h_K;

% Ghost Cell
GHOST_CELL = [I,I+h_K];

% Generate a Brownian domain
x_VEC_BRO = I+0.5*h_K:h_K:x_MAX-0.5*h_K;
x_VEC_BRO_LEN = length(x_VEC_BRO);

%% Temporal Variables 

% Define the minumum and maximum times
t_INIT = 0;
t_FINAL = 100; 

% Define a time-step
dt = 0.01;

% Define a PDE time step much smaller than dt
% dt_PDE = dt;

% Create a temporal vector and find its length
t_VEC = t_INIT:dt:t_FINAL;
t_VEC_LEN = length(t_VEC);

%% Model Constants and Functions 

% Number of repeats
M = 5000;

% Number of particles
N = 500;

% Diffusion coefficient
D = 0.0025;

% The microscopic jumping rate
d = D/h_K^2;

% Specify the production rate (morph gradient)
lambda = 1000;

% Specify degredation rate (morph gradient)
mu = 0.1;

% Change N if we have a morphogen gradient
if INITIAL_MORPH == 1
    N = lambda*D/mu;
end

%% Recording Matrices 

% Record the PDE densities
SOL_COM_MEAN = zeros(t_VEC_LEN,K);
SOL_COM_VAR = zeros(t_VEC_LEN,K);

% Record the Brownian numbers
SOL_BRO_MEAN = zeros(t_VEC_LEN,x_VEC_BRO_LEN);
SOL_BRO_VAR = zeros(t_VEC_LEN,x_VEC_BRO_LEN);

% Record the number of particles in the PDE domain
NUM_PARTS_COM_HYB = zeros(t_VEC_LEN,1);

% Record the number of particles in the Brownian domain
NUM_PARTS_BRO_HYB = zeros(t_VEC_LEN,1);

%% The Algorithm 

fprintf('Completing the algorithm:\n')

% Loop through repeats
for m = 1:M
    
    % Give an indication as to where we are in the code for the console
    if M > 1
        if m == 1
            fprintf('Repetition number (out of %.0f): 1,',M)
        elseif m == M
            fprintf('%.0f...',M)
        else
            fprintf('%.0f,',m)
        end
    end
    
    % Initialise time
    t = t_INIT;
    
    % Pre-define some solution vectors
    COM_SOL = zeros(1,K);
    BRO_SOL = zeros(1,x_VEC_BRO_LEN);
    
    % Generate an empty vector of propensity functions
    if INITIAL_MORPH == 0
        a = zeros(2*K+1,1); % 2K diffusive events and 1 from the ghost cell
    else
        a = zeros(3*K+3,1); % Same as above, plus degredation and production
    end
    
    % Initialise
    if INITIAL_LEFT == 1
        COM_SOL = floor(N/K)*ones(1,K);
        DIFFERENCE = N/K-floor(N/K);
        if DIFFERENCE > 0
            PERM_LIST = randperm(K);
            PERM = PERM_LIST(1:DIFFERENCE);
            COM_SOL(PERM) = COM_SOL(PERM) + 1;
        end
    elseif INITIAL_UNIFORM == 1 || INITIAL_MORPH == 1
        COM_SOL = floor(N/(2*K))*ones(1,K);
        DIFFERENCE = N/(2*K)-floor(N/(2*K));
        if DIFFERENCE > 0
            PERM_LIST = randperm(K);
            PERM = PERM_LIST(1:DIFFERENCE);
            COM_SOL(PERM) = COM_SOL(PERM) + 1;
        end
    end
    
    % Count the number of particles in the PDE domain initially and find
    % how many should be in the Brownian part
    if INITIAL_LEFT == 1
        PARTICLES_BRO_HYB = 0;
    elseif INITIAL_RIGHT == 1
        PARTICLES_BRO_HYB = N;
    else
        PARTICLES_BRO_HYB = N/2;
    end
    
    PARTICLES_COM_HYB = N - PARTICLES_BRO_HYB;
    
    % Create a vector that contain the positions of all particles in the
    % Brownian side
    if INITIAL_LEFT == 0 || INITIAL_RIGHT == 0 || INITIAL_UNIFORM == 0
        n_BRO = rand(1,PARTICLES_BRO_HYB)*(x_MAX-I)+I;
    end
    
    % Calculate how many particles are in each bin provided we have
    % particles in the Brownian part
    if PARTICLES_BRO_HYB > 0
        BRO_SOL = histcounts(n_BRO,I:h_K:x_MAX);
    end
    
    % Add to solution matrices
    SOL_COM_MEAN(1,:) = SOL_COM_MEAN(1,:) + COM_SOL;
    SOL_COM_VAR(1,:) = SOL_COM_VAR(1,:) + COM_SOL.^2;
    SOL_BRO_MEAN(1,:) = SOL_BRO_MEAN(1,:) + BRO_SOL;
    SOL_BRO_VAR(1,:) = SOL_BRO_VAR(1,:) + BRO_SOL.^2;
    NUM_PARTS_COM_HYB(1) = NUM_PARTS_COM_HYB(1) + PARTICLES_COM_HYB;
    NUM_PARTS_BRO_HYB(1) = NUM_PARTS_BRO_HYB(1) + PARTICLES_BRO_HYB;
    
    % Define the next PDE time step and its index
    NEXT_STEP_PDE = t + dt;
    NEXT_IND_PDE = 2;
    
    % Loop through time
    while t < t_FINAL
        
        % Before time
        t_BEFORE = t;
        
        % Create a logical that says if a particle is in the ghost cell or
        % not and count them
        IN_GHOST = n_BRO < GHOST_CELL(2);
        NUM_IN_GHOST = sum(IN_GHOST);
        
        % Populate the propensity functions
        a(1:K) = d*COM_SOL;  % Diffusive jumps left
        a((K+1):(2*K)) = d*COM_SOL;  % Diffusive jumps right
        a(2*K+1) = d*NUM_IN_GHOST;  % Diffusive jump left out of ghost-cell
        a(1) = 0;  % Reflective left boundary
        if INITIAL_MORPH == 1
            a((2*K+2):(3*K+2)) = mu*[COM_SOL,NUM_IN_GHOST];  % Degredation
            a(3*K+3) = D*lambda*h_K; % Production
        end
        
        % Sum up the propensities
        a0 = sum(a);
        
        % Calculate the time until next event
        tau = 1/a0*log(1/rand);
        
        % Create a temporary time
        t_TEMP = t+tau;
        
        % Decide if a particle jumps across the interface
        if t_TEMP < NEXT_STEP_PDE
            
            % Update time
            t = t_TEMP;
            
            % Now find which reaction takes place
            % Set a dummy search variable
            j = 1;
            
            % Obtain the sum up to component j
            cumsuma = a(j);
            
            % Calculate the comparative random number
            a0_RAND = a0*rand;
            
            % Finds the correct reaction
            while a0_RAND > cumsuma
                
                % Update j
                j = j+1;
                
                % Calculate the new cumulative sum
                cumsuma = cumsuma + a(j);
            end
            
            % Enact the reaction
            % Left jump
            if j <= K
                BOX = j;
                COM_SOL(BOX) = COM_SOL(BOX) - 1;
                COM_SOL(BOX-1) = COM_SOL(BOX-1) + 1;
                
            % Right jump to all but the ghost-cell
            elseif j < 2*K
                BOX = j-K;
                COM_SOL(BOX) = COM_SOL(BOX) - 1;
                COM_SOL(BOX+1) = COM_SOL(BOX+1) + 1; 
            
            % Jump into ghost-cell
            elseif j == 2*K
                COM_SOL(end) = COM_SOL(end) - 1;
                
                % Add a particle to the Brownian domain
                n_BRO = [n_BRO,h_K*rand+I]; %#ok
                
                % Update the number of particles
                PARTICLES_BRO_HYB = PARTICLES_BRO_HYB + 1;
                PARTICLES_COM_HYB = PARTICLES_COM_HYB - 1;
                
            % Jump from ghost-cell
            elseif j == 2*K+1
                COM_SOL(end) = COM_SOL(end) + 1;
                
                % Remove a random particle in the ghost cell
                % Choose a random integer between 1 and NUM_GHOST
                PART_TO_MOVE = randi(NUM_IN_GHOST);
                
                % Find that particles index in n_BRO
                k = 1;
                cumsuma = IN_GHOST(1);
                while cumsuma < PART_TO_MOVE
                    k = k+1;
                    cumsuma = cumsuma + IN_GHOST(k);
                end
                
                % Remove the particle
                n_BRO(k) = [];
                PARTICLES_COM_HYB = PARTICLES_COM_HYB + 1;
                PARTICLES_BRO_HYB = PARTICLES_BRO_HYB - 1;
                
            % Degredation
            elseif j <= 3*K+2
                BOX = j - 2*K+1;
                COM_SOL(BOX) = COM_SOL(BOX) - 1;
                PARTICLES_COM_HYB = PARTICLES_COM_HYB - 1;
                
            % Production
            elseif j == 3*K+3
                COM_SOL(1) = COM_SOL(1) + 1;
                PARTICLES_COM_HYB = PARTICLES_COM_HYB + 1;
            end
            
        else
            
            % Update time
            t = NEXT_STEP_PDE;
            
            % Find if a degredation reaction occurs
            if INITIAL_MORPH == 1
                REMOVE = mu*dt > rand(PARTICLES_BRO_HYB,1);
                REMOVE_PARTS = (REMOVE + ~IN_GHOST' == 2);
                if sum(REMOVE) > 0
                    n_BRO(REMOVE_PARTS) = [];
                    PARTICLES_BRO_HYB = PARTICLES_BRO_HYB - sum(REMOVE_PARTS);
                end
            end
            
            % Update the Brownian regime
            n_BRO = n_BRO + sqrt(2*D*dt)*randn(1,length(n_BRO));
            
            % Enact the boundary conditions on the Brownian particles
            RIGHT_ESC = n_BRO > x_MAX;
            LEFT_ESC = n_BRO < I;
            n_BRO(RIGHT_ESC) = n_BRO(RIGHT_ESC) - 2*(n_BRO(RIGHT_ESC) - x_MAX);
            n_BRO(LEFT_ESC) = n_BRO(LEFT_ESC) + 2*(I - n_BRO(LEFT_ESC));
    
            % Calculate how many particles are in each bin provided we have
            % particles in the Brownian part
            if PARTICLES_BRO_HYB > 0
                BRO_SOL = histcounts(n_BRO,I:h_K:x_MAX);
            end
            
            % Record
            SOL_COM_MEAN(NEXT_IND_PDE,:) = SOL_COM_MEAN(NEXT_IND_PDE,:) + COM_SOL;
            SOL_COM_VAR(NEXT_IND_PDE,:) = SOL_COM_VAR(NEXT_IND_PDE,:) + COM_SOL.^2;
            SOL_BRO_MEAN(NEXT_IND_PDE,:) = SOL_BRO_MEAN(NEXT_IND_PDE,:) + BRO_SOL;
            SOL_BRO_VAR(NEXT_IND_PDE,:) = SOL_BRO_VAR(NEXT_IND_PDE,:) + BRO_SOL.^2;
            NUM_PARTS_COM_HYB(NEXT_IND_PDE) = NUM_PARTS_COM_HYB(NEXT_IND_PDE) + PARTICLES_COM_HYB;
            NUM_PARTS_BRO_HYB(NEXT_IND_PDE) = NUM_PARTS_BRO_HYB(NEXT_IND_PDE) + PARTICLES_BRO_HYB;
        
            % Update the next PDE step and its index
            if t ~= t_FINAL
                NEXT_IND_PDE = NEXT_IND_PDE + 1;
                NEXT_STEP_PDE = t_VEC(NEXT_IND_PDE);
            end
            
        end 
    end
end
      
fprintf('DONE\n\n')

% Average over all repeats
SOL_COM_MEAN = SOL_COM_MEAN/M;
SOL_COM_VAR = SOL_COM_VAR/M-(SOL_COM_MEAN).^2;
SOL_BRO_MEAN = SOL_BRO_MEAN/M;
SOL_BRO_VAR = SOL_BRO_VAR/M-(SOL_BRO_MEAN).^2;
NUM_PARTS_COM_HYB = NUM_PARTS_COM_HYB/M;
NUM_PARTS_BRO_HYB = NUM_PARTS_BRO_HYB/M;

fprintf('Solving the PDE on entire domain...')

% Create the entire domain and its length
x_DOM = x_MIN:0.01:x_MAX;
x_DOM_LEN = length(x_DOM);

% Pre-define an exact matrix
SOL_PDE_EX = zeros(t_VEC_LEN,x_DOM_LEN);

% Initialise
if INITIAL_LEFT == 1
    SOL_PDE_EX(1,1:(x_DOM_LEN+1)/2) = N/(I-x_MIN)*ones(0.5*(x_DOM_LEN+1),1);
elseif INITIAL_RIGHT == 1
    SOL_PDE_EX(1,(x_DOM_LEN+1)/2:end) = N/(x_MAX-I)*ones(0.5*(x_DOM_LEN+1),1);
elseif INITIAL_UNIFORM == 1
    SOL_PDE_EX(1,:) = N/(x_MAX-x_MIN)*ones(x_DOM_LEN,1);
end

% Calculate C
C1 = Theta_C(0.51,x_DOM_LEN,D*dt/0.01^2);

% Solve using Crank-Nicholson
for i = 2:t_VEC_LEN
    
    % Extract the previous solution
    U_OLD = SOL_PDE_EX(i-1,:);
    
    % Find the new solution
    U_NEW = C1*U_OLD';
    
    % Place this into the solution matrix
    SOL_PDE_EX(i,:) = U_NEW;
end

fprintf('DONE\n')

%% Saving Workspace

fprintf('Saving Workspace...')

% Name of the file
NAME = ['WORKSPACE_GCM_INITIAL_',INITIAL];

% Saving
save(NAME)

fprintf('DONE\n\n')    
  
