# Supplementary material for: Spatially extended hybrid methods: a review
Source: J R Soc Interface. 2018 Feb 28;15(139):20170931. doi: 10.1098/rsif.2017.0931 (PMC5832735; doi:10.1098/rsif.2017.0931)
Supplement: PLOT PCM [file rsif20170931supp4.m]

% Plotting code for the PCM_CODE.m.
% This will plot three different times in separate windows for times that are
% specified.
%
% Cameron Smith
% Date Created: 05/02/16
% Last Modified: 25/02/16

close all
clear

% Firstly specify the possible intial conditions
% Set this to one if the initial mass is in the left half (PDE half) of the domain
INITIAL_LEFT = 1;

% Set this to one if the initial mass is in the right half (compartment half) of the domain
INITIAL_RIGHT = 0;

% Set this to one if you want a uniform initial condition
INITIAL_UNIFORM = 0;

% Set this to one if you want all of the mass in a compartments width starting at the lower domain end
INITIAL_COMP = 0;

% Sum these intial logicals
SUM = INITIAL_LEFT+INITIAL_RIGHT+INITIAL_UNIFORM+INITIAL_COMP;

% Check that we have only one initial condition
if (SUM > 1)
    error('Please choose only one initial condition, you have chosen %.0f',SUM)
elseif (SUM < 1)
    error('Please choose an initial condition')
end

fprintf('Loading Workspace...')

% Load the correct workspace
if INITIAL_LEFT == 1
    load('WORKSPACE_PCM_INITIAL_LEFT')
elseif INITIAL_RIGHT == 1
    load('WORKSPACE_PCM_INITIAL_RIGHT')
elseif INITIAL_UNIFORM == 1
    load('WORKSPACE_PCM_INITIAL_UNIFORM')
elseif INITIAL_COMP == 1
    load('WORKSPACE_PCM_INITIAL_COMP')
end

fprintf('DONE\n')

% Create the plotting ranges
x_PLOT_PDE = x_MIN:h_PDE:x_MAX;
x_PLOT_COM = x_MIN+h_COM/2:h_COM:x_MAX-h_COM/2;

% Create the recording vector
t_REC_VEC = t_INITIAL:t_REC_STEP:t_FINAL;

% Specify a vector of times to plot at
t_PLOT_TIMES = [t_INITIAL,t_FINAL/4,t_FINAL];

% Find the corresponding indices for the PDE and compartment regimes
t_PLOT_PDE_INDEX = ceil(t_PLOT_TIMES./t_FINAL.*(t_PDE_LEN-1))+1;
t_PLOT_COM_INDEX = ceil(t_PLOT_TIMES./t_FINAL.*(t_REC_LEN-1))+1;

% Plotting
for i = 1:3
    
    % Start a new figure
    figure
    
    % Hold the plots
    hold on
    
    % Extract indices
    IND_PDE = t_PLOT_PDE_INDEX(i);
    IND_COM = t_PLOT_COM_INDEX(i);
    
    % Plot the compartment solution in blue bars
    bar(x_VEC_COM_MID,SOL_COM_MEAN(IND_COM,:)/h_COM)
    
    % Plot the PDE solution in green
    plot(x_VEC_PDE,SOL_PDE_MEAN(IND_COM,:),'g','LineWidth',2)
    
    % Plot the interface as a red line
    plot([I,I],[0,max(max(SOL_PDE_MEAN(IND_COM,:)),max(SOL_COM_MEAN(IND_COM,:)/h_COM))+10],'r','LineWidth',3)
    
    % Plot the numerical solution
    plot(x_PLOT_PDE,SOL_PDE_EX(IND_PDE,:),'k--','LineWidth',2)
    
    % Add some labels
    titlestr = sprintf('Hybrid method for time t = %.2f',t_PLOT_TIMES(i));
    title(titlestr)
    xlabel('x')
    
end
