# Supplementary material for: Spatially extended hybrid methods: a review
Source: J R Soc Interface. 2018 Feb 28;15(139):20170931. doi: 10.1098/rsif.2017.0931 (PMC5832735; doi:10.1098/rsif.2017.0931)
Supplement: PLOT GCM [file rsif20170931supp5.m]

% This code will plot the output of the code GCM_CODE.m.
% It loads the specified output and then plots the solution matrices for
% four different specified times.
%
% Cameron Smith
% Date Created: 18/08/2016
% Last Modified: 08/04/2017

clear 
close all

%% Initial Conditions 

% All particles in the left hand side of the domain
INITIAL_LEFT = 1;

% All particles in the right hand side of the domain
INITIAL_RIGHT = 0;

% Uniform initial condition
INITIAL_UNIFORM = 0;

% All particles in a compartments-width on the left hand edge
INITIAL_COMP = 0;

% Morphogen gradient
INITIAL_MORPH = 0;

% Test that only one has been chosen, and if not, display an error
INITIAL_SUM = INITIAL_LEFT + INITIAL_RIGHT + INITIAL_UNIFORM + INITIAL_COMP + INITIAL_MORPH;
if INITIAL_SUM ~= 1
    error('Please select one initial condition, there are currently %.0f selected',INITIAL_SUM)
end

%% Loading Workspace 

fprintf('\nLoading Workspace...')

% Load the correct workspace
if INITIAL_LEFT == 1
    load('WORKSPACE_GCM_INITIAL_LEFT')
elseif INITIAL_RIGHT == 1
    load('WORKSPACE_GCM_INITIAL_RIGHT')
elseif INITIAL_UNIFORM == 1
    load('WORKSPACE_GCM_INITIAL_UNIFORM')
elseif INITIAL_COMP == 1
    load('WORKSPACE_GCM_INITIAL_COMP')
elseif INITIAL_MORPH == 1
    load('WORKSPACE_GCM_INITIAL_MORPH')
end

fprintf('DONE\n\n')

%% Plotting Times 

% Specify a vector of times to plot at
t_PLOT_TIMES = [t_INIT,t_FINAL/5,t_FINAL];

% Find the corresponding indices for the PDE and compartment regimes
t_PLOT_INDEX = ceil(t_PLOT_TIMES./t_FINAL.*(t_VEC_LEN-1))+1;

%% Plotting 

h_PDE = 0.01;

% Plotting
for i = 1:3
    
    % Start a new figure
    figure
    
    % Hold the plot on
    set(gca,'FontSize',16)
    hold on
    
    % Extract the time and its index
    t = t_PLOT_TIMES(i);
    IND = t_PLOT_INDEX(i);
    
    % Plot the compartment Solution on top
    p1 = bar(x_MIN+h_K/2:h_K:I-h_K/2,SOL_COM_MEAN(IND,:)./h_K);
    
    % Plot the interface using a red line
    p4 = plot([I,I],get(gca,'ylim'),'r','LineWidth',2);   
    
    % Plot the Brownian model
    p2 = bar(x_VEC_BRO,SOL_BRO_MEAN(IND,:)./h_K,'y');
    
    % Plot the mean-field on top
    if t_PLOT_TIMES(i) == t_INIT
        p3 = plot([x_MIN:h_PDE:I,I:h_PDE:x_MAX],[SOL_PDE_EX(IND,1:(1+(I-x_MIN)/h_PDE)),0,SOL_PDE_EX(IND,(2+(I-x_MIN)/h_PDE):end)],'k--','LineWidth',2);
    else
        p3 = plot(x_DOM,SOL_PDE_EX(IND,:),'k--','LineWidth',2);
    end
    
    
    % Add a title and axis labels
    title(sprintf('t = %.0f',t))
    xlabel('x')
    ylabel('Particle densitiy')
    
    % Add a legend to the first
    if i == 1
        lgd = legend('Compartments-based solution','Individual-based solution','Mean-field','Interface','Location','East');
        lgd.FontSize = 12;
    end
end
