# Supplementary material for: Spatially extended hybrid methods: a review
Source: J R Soc Interface. 2018 Feb 28;15(139):20170931. doi: 10.1098/rsif.2017.0931 (PMC5832735; doi:10.1098/rsif.2017.0931)
Supplement: PLOT ARM [file rsif20170931supp6.m]

% This code will plot the output of the code ARM_CODE.m.
% It loads the specified output and then plots the solution matrices for
% four different specified times.
%
% Cameron Smith
% Date Created: 18/08/2016
% Last Modified: 02/08/2017

clear
close all

addpath('export_fig')

%% Initial Conditions 

% All particles in the left hand side of the domain
INITIAL_LEFT = 1;

% All particles in the right hand side of the domain
INITIAL_RIGHT = 0;

% Uniform initial condition
INITIAL_UNIFORM = 0;

% Morphogen gradient
INITIAL_MORPH = 0;

% Test that only one has been chosen, and if not, display an error
INITIAL_SUM = INITIAL_LEFT + INITIAL_RIGHT + INITIAL_UNIFORM + INITIAL_MORPH;
if INITIAL_SUM ~= 1
    error('Please select one initial condition, there are currently %.0f selected',INITIAL_SUM)
end

%% Loading Workspace 

fprintf('\nLoading Workspace...')

% Load the correct workspace
if INITIAL_LEFT == 1
    load('WORKSPACE_ARM_INITIAL_LEFT')
elseif INITIAL_RIGHT == 1
    load('WORKSPACE_ARM_INITIAL_RIGHT')
elseif INITIAL_UNIFORM == 1
    load('WORKSPACE_ARM_INITIAL_UNIFORM')
elseif INITIAL_MORPH == 1
    load('WORKSPACE_ARM_INITIAL_MORPH')
end

fprintf('DONE\n\n')

%% Plotting Times 

% Specify a vector of times to plot at
t_PLOT_TIMES = [t_INIT,t_FINAL/4,t_FINAL];

% Find the corresponding indices for the PDE and compartment regimes
t_PLOT_INDEX = ceil(t_PLOT_TIMES./t_FINAL.*(t_VEC_LEN-1))+1;

%% Plotting 

% First plot
figure

% Hold the plot on
set(gca,'FontSize',16)
hold on

% Set the value of i
i = 1;

% Extract the time and its index
t = t_PLOT_TIMES(i);
IND = t_PLOT_INDEX(i);

% Plot the compartment model
p1 = bar(x_VEC_BRO,SOL_BRO_MEAN(IND,:)/h_BRO,'y');

% Plot the PDE Solution on top
p2 = plot(x_VEC_PDE,SOL_PDE_MEAN(IND,:),'g','LineWidth',2);

% Plot the mean field solution
if INITIAL_LEFT ~= 1 || t ~= 0
    p3 = plot(x_VEC_DOM,MEAN_FIELD(IND,:),'--k','LineWidth',2);
else
    p3 = plot([x_MIN:h_PDE:I,I:h_PDE:x_MAX],[MEAN_FIELD(IND,1)*ones(1,x_VEC_PDE_LEN),zeros(1,x_VEC_PDE_LEN)],'--k','LineWidth',2);
end

% Plot the interface using a red line
p4 = plot([I,I],get(gca,'ylim'),'r','LineWidth',2);

% Add a title and axis labels
title(sprintf('Time t = %.0f',t))
xlabel('x')
ylabel('Particle Density')

% Add the legend
lgd = legend([p1,p2,p3,p4],{'Brownian Solution','Hybrid PDE Mean','Mean-Field Solution','Interface'},'Location','west');
lgd.FontSize = 13;

% Start a new figure
figure

% Hold the plot on
set(gca,'FontSize',16)
hold on

% Extract the time and its index
t = t_PLOT_TIMES(2);
IND = t_PLOT_INDEX(2);

% Plot the compartment model
p1 = bar(x_VEC_BRO,SOL_BRO_MEAN(IND,:)/h_BRO,'y');

% Plot the PDE Solution on top
p2 = plot(x_VEC_PDE,SOL_PDE_MEAN(IND,:),'g','LineWidth',2);

% Plot the mean field solution
p3 = plot(x_VEC_DOM,MEAN_FIELD(IND,:),'--k','LineWidth',2);

% Plot the interface using a red line
p4 = plot([I,I],get(gca,'ylim'),'r','LineWidth',2);

% Add a title and axis labels
title(sprintf('Time t = %.0f',t))
xlabel('x')
ylabel('Particle Density')

% Third plot
figure

% Hold the plot on
set(gca,'FontSize',16)
hold on

% Extract the time and its index
t = t_PLOT_TIMES(3);
IND = t_PLOT_INDEX(3);

% Plot the compartment model
p1 = bar(x_VEC_BRO,SOL_BRO_MEAN(IND,:)/h_BRO,'y');

% Plot the PDE Solution on top
p2 = plot(x_VEC_PDE,SOL_PDE_MEAN(IND,:),'g','LineWidth',2);

% Plot the mean field solution
p3 = plot(x_VEC_DOM,MEAN_FIELD(IND,:),'--k','LineWidth',2);

% Plot the interface using a red line
p4 = plot([I,I],get(gca,'ylim'),'r','LineWidth',2);

% Add a title and axis labels
title(sprintf('Time t = %.0f',t))
xlabel('x')
ylabel('Particle Density')  
    
