# Supplementary material for: Spatially extended hybrid methods: a review
Source: J R Soc Interface. 2018 Feb 28;15(139):20170931. doi: 10.1098/rsif.2017.0931 (PMC5832735; doi:10.1098/rsif.2017.0931)
Supplement: Int Irreg [file rsif20170931supp7.m]

function [ fy ] = Int_Irreg( x,fx,y )
%INT_IRREG Interpolates any points f(x) for any set of known x onto y
%   This function takes in a known vector of x coordinates and their
%   associated f(x) values, as well as a second vector of x coordinates,
%   and estimates the f(x) values at these new coordinates.
%   Input Variables
%       > x: Known x-coordinates
%       > fx: Known values of f(x)
%       > y: x-coordinates to be interpolated on to
%   Output Variabes
%       > fy: The interpolated values f(y)
%
% Cameron Smith
% Date Created: 09/08/16
% Last Modified: 09/08/16

% First need to check that the lengths of x and fx are the same
if length(x)~= length(fx)
    error('The input variables x and fx must be the same length')
end

% Next check if the x values are in ascending order
if issorted(x) == 0
    error('The x vector should be in ascending order, please re-order x (and fx if necessary')
end

% Sort the y vector and check that min(x) <= min(y) and max(y) <= max(x)
% y = sort(y);
% if min(x) > min(y)
%     warning('At least one y value is ouside the x range')
% elseif max(x) < max(y)
%     warning('At least one y value is ouside the x range')
% end

% Pre-define the output vector
fy = zeros(length(y),1);

% Add an extra element to the end in case x(end) and y(end) coincide
x = [x,x(end)+10e-10]; fx = [fx,fx(end)+10e-10];

% Pre-define a dummy variable to cycle through the x variable
j = 1;

% Now start a for loop to calculate the interpolant values
for i = 1:length(y)
    
    % If outside of x range set fy as 0
    if y(i) < min(x) || y(i) > max(x)
        
        % Set as 0
        fy(i) = 0;
        
    else
        
        % Find j s.t x(j) <= y(i) < x(j+1)
        while x(j) > y(i) || y(i) >= x(j+1)
            j = j+1;
        end
        
        % Calculae a value alpha between 0 and 1 which is a fraction of how far
        % along y(i) is between x(j) and x(j+1)
        alpha = (x(j+1)-y(i))/(x(j+1)-x(j));
        
        % Calculate f(y(i))
        fy(i) = alpha*fx(j) + (1-alpha)*fx(j+1);
        
    end
end


end
