# Supplementary material for: Spatially extended hybrid methods: a review
Source: J R Soc Interface. 2018 Feb 28;15(139):20170931. doi: 10.1098/rsif.2017.0931 (PMC5832735; doi:10.1098/rsif.2017.0931)
Supplement: Theta C [file rsif20170931supp8.m]

function [ C ] = Theta_C( theta,n,r )
%CN_C computes the matrix C such that u(j+1) = Cu(j) in the theta method
%   Input variables:
%       > theta: The value of theta for the theta method
%       > n: The size of the matrix
%       > r: The Crank-Nicolson constant
%   Output variable:
%       > C: The matrix C

% First we require the base matrix that incorporates the boundary
% conditions
A = -2*eye(n);
A = A + diag(ones(n-1,1),1) + diag(ones(n-1,1),-1);

% Incorporate the Neumann boundary conditions
A(1,1) = -1;
A(n,n) = -1;

% Use this to define the premultiplier matrix for u(j+1)
AA = eye(n) - r*theta*A;

% And define the premultiplier matrix for u(j)
BB = eye(n) + r*(1-theta)*A;

% Finally calculate C
C = AA\BB;


end
