# Supplementary material for: Spatially extended hybrid methods: a review
Source: J R Soc Interface. 2018 Feb 28;15(139):20170931. doi: 10.1098/rsif.2017.0931 (PMC5832735; doi:10.1098/rsif.2017.0931)
Supplement: Theta C Morph [file rsif20170931supp9.m]

function [ C,c ] = Theta_C_Morph( theta,n,r,s,lambda,dx,mu,D )
%CN_C computes the matrix C such that u(j+1) = Cu(j)+c in the theta method
%for the morphogen gradient
%   Input variables:
%       > theta: The value of theta for the theta method
%       > n: The size of the matrix
%       > r: A theta-method constant
%       > s: A theta-method constant
%       > lambda: The production rate on left boundary
%       > dx: Spatial step
%       > mu: Degredation rate
%   Output variable:
%       > C: The matrix C
%       > c: The RHS vector

% First we require the base matrix that incorporates the boundary
% conditions
A = -2*eye(n);
A = A + diag(ones(n-1,1),1) + diag(ones(n-1,1),-1);

% Incorporate the Neumann boundary conditions
A(1,2) = 2;
A(n,n) = -1;

% Use this to define the premultiplier matrix for u(j+1)
% AA = -(1+s*theta)*eye(n) + r*theta*A;
% AA = -(2*r*theta+s*theta+1)*eye(n) + r*theta*(diag(ones(n-1,1),1) + diag(ones(n-1,1),-1));
% AA(1,1) = AA(1,1) + r*theta;
% AA(n,n) = AA(n,n) + r*theta;
% AA = r*theta*A +(s*theta+1)*eye(n);

AA = (1+s*theta)*eye(n) - r*theta*A;

% And define the premultiplier matrix for u(j)
% BB = (1+s*(1-theta))*eye(n) - r*(1-theta)*A;
% BB = (2*r*(1-theta)+s*(1-theta)+1)*eye(n) - r*(1-theta)*(diag(ones(n-1,1),1) + diag(ones(n-1,1),-1));
% BB(1,1) = BB(1,1) - r*(1-theta);
% BB(n,n) = BB(n,n) - r*(1-theta);
% % BB = -r*(1-theta)*A - (s*(1-theta)-1)*eye(n);

BB = (1-s*(1-theta))*eye(n) + r*(1-theta)*A;

% Calculate C
C = AA\BB;

% Calculate c
c = AA\[2*lambda*dx*r;zeros(n-1,1)];

end
