# Supplementary material for: Spatially extended hybrid methods: a review
Source: J R Soc Interface. 2018 Feb 28;15(139):20170931. doi: 10.1098/rsif.2017.0931 (PMC5832735; doi:10.1098/rsif.2017.0931)
Supplement: Trap Rule [file rsif20170931supp10.m]

function [ int ] = Trap_Rule( points,dt )
%Trap_Rule will compute an integral using the trapezoidal rule 
%   It takes in a vector of points and a sstep size to calculate the
%   integral

int = (sum(points(2:(end-1))) + 0.5*points(1) + 0.5*points(end))*dt;


end
